# Supplementary material for: Comprehensive map of age-associated splicing changes across human tissues and their contributions to age-associated diseases
Source: Sci Rep. 2018 Jul 19;8:10929. doi: 10.1038/s41598-018-29086-2 (PMC6053367; doi:10.1038/s41598-018-29086-2)
Supplement: Supplementary file 1 — Supplementary Data 1 [file 41598_2018_29086_MOESM1_ESM.xlsx]

## Sheet: unique_age_genes_splicing
Tissues	Unique age associated genes in splicing level (splicing, transcript expression, transcript ratio)
Whole Blood	SCYL3,LAP3,CD99,CASP10,CFLAR,RBM5,MTMR7,SLC25A13,CREBBP,BZRAP1,GCFC2,RHBDD2,MYCBP2,ZFX,ITGA2B,SPATA20,JHDM1D,MATK,PIGQ,ADAM22,SPAG9,IL32,PKD1,MED24,CSDE1,REV3L,MLXIPL,SPRTN,IFFO1,CD4,HFE,FYN,HIVEP2,BTBD7,PLAUR,TMEM159,BRCA1,CD22,LTF,ALOX5,CALCOCO1,NUB1,RNF14,DDX11,MAMLD1,CD6,POLA2,MDH1,MTMR11,BID,MATR3,RGPD5,NUDCD3,SLC11A1,TTC27,PHLDB1,CD74,RTFDC1,NLRP2,RNF10,NDUFS1,UBR2,TYMP,SEC63,FAS,CD44,SLAMF…
Adipose - Subcutaneous	PHF15,CYFIP1,ATP1B3,ASNS,MOV10L1,FERMT2,ACTB,RBM7,CAPZB,SNX10,PABPC4,USP48,HNRNPH3,PALM,HPS4,ACIN1,TRIP11,SEC23A,RRN3P2,RAB2A,RASSF4,PBLD,UBE2D3,INPP4B,SRSF3,MED23,VEGFA,SKP1,FAHD2A,ELMOD3,ARID3A,ANGPTL1,IVNS1ABP,TSNAX,PRRC2C,DHDDS,KLF7,ZNF410,SNRNP27,TIMM17B,KTN1,PTPRB,CALU,PXDN,LGALS3,PNISR,FBXO44,TPT1,SWAP70,RPS15A,ARGLU1,PAN2,PHF11,BZW2,CCM2,GYPC,CCBL2,RPS24,ARHGAP17,CSNK1D,OAZ3,GABPB2,CREB3L…
Muscle - Skeletal	ZFX,VEZT,MAP4,GOPC,FLYWCH1,LIMCH1,PHKA1,MEF2A,MAP2K7,ZCCHC6,CYLD,SEPHS1,NSFL1C,PXN,CDIP1,LRRFIP2,SGSM3,CCNB1IP1,STK24,UGGT2,NPRL3,DNASE2,KANK1,CCSER2,USP46,HCFC2,DBN1,PLSCR4,BIRC6,ICMT,MAP7D1,CD46,TMED5,DHDDS,RBM25,KIAA1217,PDLIM2,PAPD5,C1orf61,TRIP10,DYRK2,COPB1,CAMSAP1,G6PC,DIAPH1,SRRM1,MRPS36,B4GALNT1,SMEK2,HAPLN3,DDX52,HMCN1,PI4KB,RASA1,VLDLR,ORAOV1,AHCTF1,AZIN1,SON,C1orf51,ATP6V0D1,EIF4A1,PA…
Artery - Tibial	NFYA,NDUFAF7,AK2,CREBBP,RHBDD2,ZFX,ZNF263,RALA,PIGQ,AASS,NFIX,RPS20,STARD3NL,FYN,UTP18,PTBP1,PPP5C,ERCC1,KDM5D,CALCOCO1,MDH1,MATR3,SPAST,UBR2,VEZT,BRD9,SARS,IFT88,GABARAPL2,EDC4,PSMA4,FAM214A,FAM120A,RCN1,ARID4B,KIF1B,ITIH4,RIOK2,TARBP1,YBX3,MPC1,ACAA1,HDAC7,CTSA,CNN2,TAF11,OAT,DGKA,NFYC,MSANTD3,PHKA1,RHOA,OTUD5,GRIPAP1,IP6K2,CYFIP1,PSME4,PTPN3,AP3M2,MAP4K4,WDR1,WBSCR22,DAZAP1,ASIC4,SPEG,FCGR2B,N…
Artery - Coronary	OSBPL3,TTC23,GAB1,FHL2,MERTK,ZNF148,TFDP1,GIGYF2,PHF19,CFL2,SERF2,SETD5,FUCA2,TSR3,STARD3NL,SS18L2,HEBP1,GABARAPL2,FAM136A,NSMAF,BOD1L1,GOPC,VAMP3,FAM168A,ADCK2,REXO1,PTPN18,STK10,CEACAM21,ZNF416,RPS5,PILRA,MRPL28,TRIP6,PDRG1,RPL6,LAG3,TFAP4,PDCD7,GNPTG,NANS,TMED1,BCL7C,TBC1D10A,ANKRD54,DDX17,DNAL4,CABP7,MYH9,RBX1,PHF5A,SNAPC1,CGRRF1,PSMA3,ERH,GSS,PYGB,CSTF1,PTK6,SLC25A43,TLR8,GLA,NDFIP2,ACP5,C16…
Heart - Atrial Appendage	GCLC,NIPAL3,ANKIB1,LAP3,SLC25A13,CREBBP,GCFC2,GGCT,SYPL1,RPS20,CSDE1,HFE,PLAUR,MAP4K3,BRCA1,ELOVL5,CALCOCO1,CLK1,RNF14,DDX11,MDH1,CD74,RNF10,RB1CC1,STRAP,HSF2,VEZT,IKZF2,IFT88,RNF19A,CUL3,MFAP3,VCAN,FAM214A,MAP4,GOPC,CELF2,PER3,ARID1B,LIMA1,HERPUD1,PLEKHA5,AP5M1,TRAPPC3,OPN3,GALC,NOP58,TRAF3IP2,GYG2,PARP12,WNK1,MPC1,NCKAP1,MRPS35,SUGP2,SNX24,BTBD1,FAR2,PMS1,OAT,KLF6,PHKA1,ROGDI,CBFB,TBC1D25,ATP11…
Adipose - Visceral (Omentum)	SCYL3,NIPAL3,KRIT1,BAD,CASP10,TFPI,CD38,COPZ2,CREBBP,KMT2E,ZFX,TNFRSF12A,GGCT,ST7L,RPUSD1,SYPL1,MGST1,RPS20,CSDE1,UQCRC1,IFFO1,FUZ,LARS2,PLAUR,DCN,CALCOCO1,UBR7,CLK1,MTMR11,YAF2,MATR3,XYLT2,GLT8D1,ATP1A2,SERPINB1,RTFDC1,ALAS1,NR1H3,NCAPH2,CD44,AGPAT4,SNX1,BCLAF1,ZCCHC8,PIAS1,SLC4A7,MSR1,PSMA4,TDP1,RETSAT,OFD1,POLR2B,KIAA0556,TSPAN17,RSF1,CELF2,ELN,ARID1B,HEBP2,MPHOSPH9,MSMO1,USE1,PHPT1,TBC1D22A,S…
Ovary	SLC7A2,EFCAB1,OPN3,MPC1,IP6K2,LMCD1,TCF3,SDHA,DNAJC10,FGFR1,ANKRD10,ITGA6,CNIH1,AHSA1,SETX,METAP2,MTERFD2,CHD6,SUMF2,ERMARD,HSD17B7,WASF3,CD164,TLN1,SUOX,TPM1,DCAF6,PI4KB,BTF3,RMND5B,BOD1,KDM6A,ITGB1,TBRG1,AASDH,C21orf59,SAP30BP,MEGF6,IFI16,NEMF,CACNB2,NRIP1,RAD51D,PSMD13,MEG3,RP11-83A24.2,MLXIPL,CAPN1,TIMP2,LIMCH1,PABPC1,SPEG,SENP1,AKR1B1,TXLNG,ADD1,PRMT5,VCPKMT,CENPT,SNRNP70,MRPL32,RPL28,SEPT4,…
Uterus	KRIT1,ZFYVE16,POLR3E,TAF11,MOV10L1,WSCD2,MAP2K7,SMARCD3,ULK2,SLC25A24,CTTN,PLK1S1,YPEL3,PPP2R3C,MED15,SUN2,TPD52L2,NOP56,PGRMC1,SLC7A6,NUBP1,FZD3,EIF4H,PIP5K1B,BMPR1A,XPNPEP1,CHORDC1,MADD,SLC16A10,CCT4,GADD45A,CAMSAP2,PQLC1,MTRR,MPST,GRSF1,MPRIP,MST4,NT5E,REV1,MED4,PHF11,SMC2,NRM,CASP1,TACC2,FAM13A,SEC24B,NPEPPS,CSNK1D,SDHC,UBR3,RBMS3,KDM6A,BTBD10,DAK,RBMS1,TMEM55A,SLC37A3,C21orf59,SYVN1,SYNC,COL…
Vagina	TARBP1,MPC1,TBC1D1,FGFR2,FGFR3,MEF2A,SMARCE1,DLG1,BCAP29,DNAJC10,AMPH,DNM1L,DTX2,TNRC6B,RAB11A,VPS29,MAPK14,MTERFD2,SMUG1,HNRNPR,ANO1,KIAA1468,DBNL,ABI1,NUMA1,RTCA,TPM1,SEC11A,KIFC3,TXNL4A,DCAF6,RMND5B,CASK,GSN,TCF7L2,AHCTF1,HLCS,PRMT2,ACOX1,NFASC,CLASP2,POLL,IDH3A,PFKFB3,RAB6A,EPS8L2,RNF135,IST1,ANKS1B,CD55,PDLIM7,SRGAP1,TPM2,TRIQK,PSMG3-AS1,RP11-597D13.9,RECQL5,DVL2,FARP2,PIGQ,DNAJC11,RPS20,APB…
Breast - Mammary Tissue	VEZT,CDS2,NUP155,NR5A2,ETS2,ROBO1,LRRK2,TRIT1,CEACAM1,DNM2,MEF2C,GPATCH2L,DCUN1D4,PHTF1,CHD6,CD72,TPM1,CNIH4,SFXN2,C4orf29,MINOS1,CTBP2,ZNF708,CCDC157,COMMD6,CBWD6,MYCBP2,CDK11A,RUFY3,CASP8,PKM,TRIB2,UBA5,HUWE1,PTPN4,HNRNPC,HNRNPH3,VTI1B,SRSF5,TJP1,TYK2,CAND1,MRPS27,H2AFY,EIF4G1,GON4L,TTF2,SUPT7L,ZFP30,TRIM24,USP9X,CDKN1A,SYMPK,AKAP9,PODXL,EAPP,REPS1,CPM,ABHD17C,RPS6,KIAA1109,GABARAPL1,MINK1,CSNK…
Skin - Not Sun Exposed (Suprapubic)	NIPAL3,LAS1L,ANKIB1,LAP3,CASP10,MTMR7,AK2,RBM6,ST7,KMT2E,IBTK,ZNF195,ZFX,SYNRG,TNFRSF12A,MAP3K9,PHTF2,ST7L,RPUSD1,LUC7L,ADAM22,ST3GAL1,CSDE1,REV3L,FAM76A,IFFO1,NISCH,FYN,LARS2,WIZ,DCN,CEP68,ERCC1,SEMA3B,SLC25A39,CLK1,RNF14,MDH1,SLC30A9,MTMR11,MATR3,NUDCD3,RNF10,ZNF839,RNH1,HSF2,FAS,CD44,BRD9,SNX1,TBPL1,ARNTL2,BCLAF1,PNPLA6,UBA6,ATP6V0A1,SLC4A7,GABARAPL2,SH3YL1,VCL,ZZZ3,MFAP3,METTL1,BOD1L1,VCAN,TD…
Minor Salivary Gland	CLDN7,DBNDD1,RGPD5,SLC39A9,TLL1,TRIB2,DRD4,CA12,UHRF1BP1,PDRG1,SNAP29,CBX7,PROCR,PSMD10,TLR8,ABCD1,NDFIP2,SLC7A6,USP31,MAZ,KNOP1,BMF,TG,UBR5,PYCRL,MAN2B1,CEACAM5,H2AFV,C5,WNT3,GOSR2,CPD,HLF,HSPA8,DTX4,GALNT18,PPM1H,HINT3,B3GAT2,GRM6,TRIM23,HES1,UMPS,IGFBP5,SLC1A4,SOGA1,PKD2,HOXB7,DUSP1,SLC25A2,PRRX1,COIL,ACVR2A,SCRN1,ZC3HAV1,KIAA1549,LRP1,RAB9A,SLC36A1,RAP2A,PLK1S1,STK35,AP5S1,LRFN3,NR1D1,HIVEP3,…
Brain - Cortex	ST7,PAX6,MGST1,LARS2,CLK1,DEPDC1,RABEP1,CTNNA1,CP,MAP4,OPN3,PTPRN,FAM114A2,CA11,SUGP2,GSDMB,CLASP1,WSCD2,TOLLIP,P2RX5,HACE1,SNX10,RAB11FIP3,PITPNM2,PITPNM3,MYL6,SORBS1,CPNE6,DCAF11,MTG2,SLC52A3,PSMD10,UBL4A,SUPT20H,GABPB1,GSR,DNASE2,COBL,SPIN1,PIP5K1B,USP46,NDUFC1,PRPF19,FOXM1,RERGL,C5orf15,NEK4,NDUFS7,GRB14,KDM3A,PPP1R7,ACADM,RGS4,ATP6V0B,CNNM1,SPATS2,TOX2,KLC1,KTN1,CALU,TRPM4,CLIP1,DIAPH1,MATN3…
Adrenal Gland	IP6K2,PLD2,PDPN,FXYD5,RANBP1,HPS5,TLE1,GUSBP11,TINF2,NIN,TMEM87A,CPQ,ATP5SL,CEP70,WLS,MPDU1,ILF3,COL6A2,NKD2,MLIP,B3GAT3,CCNL1,SEPT8,C16orf45,HKR1,ZNF674,STXBP2,COL1A1,HPN,GRIN2D,SRCRB4D,COL3A1,DACH1,CA8,PACS1,NTN4,LSR,MARC2,LMNA,AMOT,MXRA7,EBPL,TRIM36,ERV3-1,SPECC1,EDA2R,RP11-145A3.2,RP11-82L18.2,RTN2,NPR3,PAQR8,FN1,APMAP,RPL39L,GNAI1,BACE2,TES,RP11-110G21.1,CLDN23,BHMT,MBOAT1,SEMA7A,GRB14,GREM1…
Thyroid	BZRAP1,ATP2B4,LRRC16A,ZCCHC6,RASSF4,VNN2,CUL9,TCERG1,PRRC2C,NUP43,MPRIP,BDP1,OGT,SREK1,ETS2,SON,ZNF75A,C4orf29,ARID2,MED24,FAS,DNAJC10,EPB41L2,MGST2,TNRC6B,CNIH1,ESRP1,DENND3,COA1,SCP2,MEF2D,RPN2,SORBS3,PILRB,ARHGAP9,CHD6,ZBP1,RAB17,CALU,COL5A1,DAP3,MBNL2,TPM1,SELENBP1,MBOAT2,ANK3,MIPOL1,SLC35B2,NDUFS2,U2AF1,KCNT2,DTYMK,MINOS1,PITPNA,ZNF708,ANXA2,PCP4,CRELD2,PSMD13,COMMD6,FCHSD1,FAM169A,SNHG14,TH…
Lung	LAP3,CASP10,TFPI,ALDH3B1,MRC2,PTBP1,VEZT,SLC4A7,APBA2,SH3YL1,CUL3,AGA,CC2D2A,AKR7A2,ARID4B,DGKG,ACAA1,NCKAP1,MON2,TSPAN32,SNCAIP,TAF11,SEC61A2,DIP2B,SP100,PSME4,MAST4,UFD1L,POLB,TFRC,LLGL2,NLE1,ZNF37A,REXO2,USP33,TCF7,AACS,WDR70,ZCCHC6,CYLD,BCORL1,CTTN,ANAPC5,FUS,NECAP1,LTBP4,CERS4,USP48,SUPT16H,WAC,BCL2L13,PPIL2,CYTH4,GGA1,PPP6R2,APOL1,POLR3H,PSMC6,PPM1A,ACIN1,UQCC1,TPD52L2,DNAJC5,CDC25B,CAB39L,…
Spleen	SMAD6,FKBP4,PDK4,RHBDD2,RGPD5,ISOC1,MTMR7,PDCD7,CDC6,TGFBR3,ASPHD2,PIK3IP1,CBX7,HSP90AA1,SOS2,AHSA1,PIGU,USP31,BMF,RNASEH2A,POP4,OGDH,CCL24,SEC61B,TNFSF8,ST6GALNAC2,PFN1,MRPL27,LRRC59,DTX4,CCND1,IL10RA,PRDM4,GPN3,MRPL51,FBXL4,PAPD7,ZMYND10,HSPE1,PLEK,SLC35D1,RGS2,SLAMF1,SYF2,ZFAND5,FKBP15,FLVCR2,ORMDL2,C1orf63,SEC61A1,CHPF,AARS2,EREG,IRF1,TMX4,LAMP5,TRAF2,HSPB1,PMPCB,LRRC4,EAPP,CDADC1,DHX40,DGCR1…
Pancreas	SMAD6,TMEM132A,OSBPL7,RTFDC1,RCN1,RELT,INPP4A,TRIB2,CIC,CEACAM1,TNFRSF1A,PVR,NR1H4,NFKB2,MIF,TTLL12,MYH9,PMM1,SUPT16H,PRMT5,UBOX5,SNTA1,RP2,MMP2,EXTL3,TNFRSF10A,RETN,DBP,EPOR,USF2,ZNF862,FKTN,PFN1,RASD1,C1QBP,TNFAIP1,PXN,DUSP16,H3F3AP6,ST8SIA4,PFKFB4,HES1,NCK2,ACADL,IL1R1,ORC2,ENO1,FILIP1,FKBP15,ALG2,ACYP1,RHOQ,ATAD2B,PPP1R3C,PANK3,DUSP4,TARDBP,TSHZ3,GSTM2,C1orf63,TNFAIP6,SRSF6,GOT2,IRF1,PSD4,SH2…
Esophagus - Muscularis	LAP3,CASP10,CREBBP,GCFC2,SPATA20,KIAA0100,ST3GAL1,CSDE1,CALCOCO1,SLC30A9,NUDCD3,CD74,GRAMD1B,PLEKHO1,BCLAF1,SH3YL1,ZZZ3,CLEC16A,ELN,ARID4B,KIF1B,TAB2,DGKG,DNAJC25,WNK1,GPBP1,DGKA,TP53BP1,IFT80,IKBKAP,WDR1,SPEG,SREBF1,MARK2,AP1M1,PICALM,DLG1,MAP2K7,TOP2B,DNAJC10,SAR1A,CYLD,CD59,MECOM,ATG16L1,MTMR2,SNX5,GANAB,USP48,TNRC6A,EXOC1,HAUS4,RFFL,SORBS1,TOP3B,HPS4,LGMN,TELO2,PCNX,YY1,MTG2,CDS2,KLF8,LYRM1,N…
Esophagus - Mucosa	DPM1,NFYA,STPG1,NIPAL3,LAS1L,SEMA3F,KRIT1,RAD52,CD99,CASP10,NDUFAF7,RBM5,RBM6,CIAPIN1,BZRAP1,CROT,IBTK,SYNRG,JHDM1D,GGCT,PAFAH1B1,KIAA0100,SPAG9,MGST1,PKD1,CSDE1,REV3L,VTA1,METTL13,ZNF207,CD9,FUZ,HFE,FMO1,MRC2,TSPAN9,BTBD7,LARS2,QPCTL,TMEM159,UBR7,CLK1,TACC3,CCDC88C,ATP2C1,TTC27,SERPINB1,SPAST,RTFDC1,RNF10,ZNF839,NDUFS1,ALAS1,DERA,STRAP,UBR2,DEPDC1,CD44,SLAMF7,VEZT,TBPL1,BCLAF1,TFB1M,RABEP1,PNPLA…
Esophagus - Gastroesophageal Junction	NIPAL3,CREBBP,GCFC2,CALCOCO1,TTC17,WNK1,CALCRL,ME1,ABCC9,WDR62,TP53INP2,AACS,SMARCD3,ZFAND6,ADD1,DOCK9,PLK1S1,USP48,SORBS1,MED15,PSMC6,DAAM1,YKT6,PRUNE2,ZFAND5,MANBA,MADD,CHPT1,ARMC8,BCHE,TXNDC9,RAB3GAP1,MAP7D1,PCMT1,SERAC1,YWHAH,PODXL,LSM4,ATG4D,TUBG1,RAF1,SCLY,C14orf159,CARS2,PHF11,UBAP2,LRPPRC,PFKL,CAMK2D,ANK2,ARHGAP26,GSN,COMMD7,LARP1,AUTS2,NDUFS2,RCAN1,PCSK7,PCYT1A,CHCHD4,ICA1L,SLMAP,APEH,DC…
Stomach	CREBBP,BZRAP1,ZFX,AP2B1,SPRTN,MATR3,VEZT,WNK1,NCKAP1,GOLGA5,PRKCZ,CLASP1,TSG101,USP33,ACTN2,NRD1,CEACAM1,SRCAP,GSK3B,DOPEY1,GSTP1,DOCK9,RFFL,CYB5R3,PACSIN2,BRD1,TIMM9,SGK2,TPD52L2,PGRMC1,NDRG4,SLC7A6,BCL7B,NMRK1,KANK1,MINPP1,SLAIN2,VPS29,OGFOD2,PHC1,ADTRP,GMDS,PRSS16,HMGCS1,CLK4,ARMC8,RAB3GAP1,CRYZ,LPHN2,SLC19A2,PLAGL1,ZMIZ2,POLM,STAMBP,MCF2L,ZNF384,NUP214,POT1,USHBP1,LAMA5,SYNE1,TCEAL4,ADCK2,NAV…
Colon - Sigmoid	NFYA,CD99,NDUFAB1,CREBBP,GCFC2,IBTK,TMEM98,AP2B1,JHDM1D,PHTF2,LUC7L,PKD1,CSDE1,METTL13,ZNF207,STARD3NL,TMEM159,CALCOCO1,UBR7,SLC30A9,MATR3,PLEKHB1,NRXN3,RNF10,ALAS1,TNFRSF1B,VEZT,BCLAF1,PNPLA6,IFT88,SLC4A7,RNF19A,CUL3,CLEC16A,FAM65A,RETSAT,MAP4,GOPC,CC2D2A,RSF1,PER3,ELN,HEXB,MAPK9,HEBP2,NNAT,TBC1D22A,SZRD1,CYFIP2,TAB2,TRAF3IP2,SOAT1,ATG5,PPP1R12A,POLR3E,CCAR1,MPC1,MON2,GPBP1,CDON,SUGP2,TAF11,IPO5…
Small Intestine - Terminal Ileum	NFYA,LAS1L,CD99,RBM5,NDUFAB1,CREBBP,GCFC2,IBTK,TMEM98,AP2B1,JHDM1D,PHTF2,LUC7L,PKD1,CSDE1,SPRTN,METTL13,ZNF207,STARD3NL,MRC2,TMEM159,CALCOCO1,UBR7,SLC30A9,MATR3,PLEKHB1,NRXN3,RTFDC1,RNF10,ALAS1,STRAP,TNFRSF1B,VEZT,BCLAF1,PNPLA6,IFT88,SLC4A7,RNF19A,VCL,CUL3,CLEC16A,FAM65A,RETSAT,MAP4,GOPC,CC2D2A,RSF1,PER3,ELN,HEXB,MAPK9,HEBP2,NNAT,TBC1D22A,SZRD1,CYFIP2,TAB2,TRAF3IP2,SOAT1,ATG5,PPP1R12A,POLR3E,CCAR…
Colon - Transverse	SCIN,IFFO1,DDX11,ZNF839,NEDD4L,KIF1B,TRAF3IP2,WNK1,NCKAP1,IPO5,MAP4K4,EIF4G3,TTC38,MARK3,RBM7,DNAJC10,CLDND1,ME2,MMP2,GANAB,DDX24,NXPE1,TMEM38B,TFIP11,ALKBH1,YY1,MYL12A,UBL4A,STK24,TRIP4,ZFAND1,MYH14,TGFBR1,PTGR1,KANK1,PIP5K1B,GOSR1,DUSP3,SLAIN2,KLHL2,PRPF19,MDM1,CHPT1,FAM162A,ABCC5,RTKN,ELMOD3,SUMO1,SCP2,WLS,PRDM2,UCHL5,CD46,RPN2,PILRB,ANXA11,PMS2P5,VASP,KTN1,PEX1,ASS1,WDR44,FMO5,ITGB4,CYP2J2,AR…
Prostate	TRIT1,MARK2,MDM1,MAPK14,SGIP1,COPS5,ACTN4,TLN1,ASCC1,TSPAN6,DPM1,HCCS,ELAC2,LUC7L,FHL1,UNKL,YBX3,CASP8,PMS1,TRO,VPS35,PABPC1,MAP4K4,TRIB2,MBD3,P4HA2,SLC25A3,CIC,COL16A1,TMED2,RPLP0,DSP,FBXL19,HNRNPM,DDX17,CHKB,SMEK1,IDH3B,PHKB,HERC1,TJP1,SQLE,SNRNP70,DMPK,PLIN3,LIG1,DKFZP761J1410,PTPRZ1,CHCHD3,CPEB3,GOSR1,SGCA,ACCS,TIMELESS,GAPDH,CUTA,TBP,CSNK1A1,HEMK1,GALNT3,SF3B1,ARHGEF2,LEPRE1,PIK3R3,C1orf63,T…
Testis	RBM6,COPZ2,GCFC2,AP2B1,ST7L,REV3L,METTL13,IFFO1,STAB1,CCDC88C,PNPLA6,VCL,BOD1L1,MAP4,MCF2L2,THRAP3,TARBP1,WAPAL,MYLK,GOLGA5,MYO9A,ACTN1,CLASP1,MARK3,ACACB,USP33,LRRC16A,EPB41L2,KEAP1,RIF1,SLC4A4,AACS,PALB2,ITGAE,COL16A1,CAD,FKBP5,CATSPERG,CABIN1,KIAA0586,DAAM1,ITPK1,TRPC4AP,CSNK2A1,USP14,COG4,UBE2I,PIEZO1,CSPP1,UBR5,AKAP8,MEGF8,CCDC114,BRAT1,FSCN3,TMEM106B,RASSF4,PPP3CB,DUSP3,OCIAD1,KLHL2,DHX15,F…
Skin - Sun Exposed (Lower leg)	CFH,NFYA,HECW1,MAD1L1,AK2,CCDC132,ZMYND10,ST7,CREBBP,BZRAP1,GCFC2,KMT2E,ZNF195,LAMP2,SYNRG,PHTF2,GGCT,GAS7,RPUSD1,LUC7L,SPAG9,MGST1,NFIX,MED24,RPS20,CSDE1,STARD3NL,CD9,FUZ,SCMH1,WIZ,PPP5C,TMEM159,ERCC1,DDX11,GPRC5A,MTMR11,MATR3,ATP2C1,MAGIX,CD74,OSBPL5,NLRP2,RNASET2,CD44,BRD9,BAK1,FAM13B,SARS,IFT88,ZCCHC8,ATP6V0A1,SH3YL1,MRI1,BOD1L1,EDC4,CLEC16A,TNC,THAP3,RETSAT,AP2S1,GEMIN8,OFD1,FAM120A,PER3,EPN…
Nerve - Tibial	SCYL3,NIPAL3,LAS1L,KRIT1,CD99,MAD1L1,CASP10,TFPI,CIAPIN1,GCFC2,WDR54,LAMP2,TMEM98,ABCC8,PHTF2,GGCT,IFRD1,RPUSD1,LUC7L,AASS,NFIX,SEC62,CSDE1,REV3L,VTA1,DYRK4,CD9,AKAP8L,QPCTL,ERCC1,CALCOCO1,UBR7,MDH1,MTMR11,CCDC88C,GLT8D1,CNTN1,ATP1A2,PHLDB1,CD74,ZFP64,SERPINB1,RNH1,PLEKHO1,TYMP,CD44,B4GALT7,SNX1,BCLAF1,SLC39A9,SARS,PNPLA6,IFT88,ZCCHC8,ATP6V0A1,SLC4A7,TBC1D23,ZZZ3,METTL1,AGA,EDC4,MED17,RETSAT,LCP2…
Heart - Left Ventricle	NDUFAF7,CSDE1,NDUFS1,SNX1,NCKAP1,PSME4,EED,PPP2R5C,HECTD1,AAAS,NDRG3,MYL9,GYS1,CCDC47,OCIAD1,ELF2,PTP4A1,TFEB,LGALS8,MAPKAP1,ACYP1,MTERFD2,C19orf43,EXOSC9,XPO5,ZBTB1,IVD,PALLD,NDUFA10,CAPN7,ITGA7,LMO7,VEZF1,CNPY3,CTDSPL2,NIPA2,GAS8,PIGK,SDHC,SMYD2,SYBU,MRRF,NMT2,AGPAT6,ALKBH3,USP39,SLC25A6,AKAP13,PCCA,TOM1L2,CD151,SLC8A1,MAPT,BCAM,IL1RAP,CALM1,BMS1P5,HN1L,PPAP2A,MPP4,LDB3,BDH1,DIABLO,TATDN3,LAS1L…
Pituitary	MED24,KCNQ2,MRPL55,WDR16,NEDD4L,AAMDC,OLAH,LINC01057,CPXM1,AC147651.1,M6PR,FKBP4,POLDIP2,BCAP29,TMEM132A,GGCT,RPAP3,CX3CL1,RPUSD1,PDK2,ITGA3,SPRTN,CRY1,CD74,RANBP9,VPS13D,UBR7,ERCC1,GPRC5A,COX15,XYLT2,CHPF2,FAM136A,TTC17,MRI1,BOD1L1,FAM65C,GOPC,RFC2,YIPF1,ADCK2,INPP4A,CTDP1,MRPS35,CECR5,KCNQ1,AQR,MBD3,PSMC4,ACAP1,KDM4B,MEF2B,TRIP13,P4HA2,RGS11,ST6GAL1,TIMM21,REXO1,MKRN2,GPATCH1,KEAP1,TRPV1,MAP2K5…
Brain - Cerebellum	CD38,TMEM205,ENO2,DGUOK,AGO2,LRRC27,KDELC2,VCAN,TSPAN15,PTBP1,SEMA3B,HRG,G6PD,NDUFV1,ATXN2L,C19orf70,BCAR1,PDZD4,PTOV1,MOB4,SPG20,RALB,EVL,GABBR1,NR2F1-AS1,GRN,CPXM1,AC147651.1,M6PR,FKBP4,NDUFAF7,FUCA2,SEMA3F,POLDIP2,RALA,BCAP29,BAIAP2L1,TMEM132A,GGCT,RPAP3,CX3CL1,RHBDD2,RPUSD1,NDUFAB1,PDK2,ITGA3,SPRTN,CRY1,CD74,RANBP9,VPS13D,UBR7,ERCC1,ABHD5,GPRC5A,COX15,XYLT2,STRAP,BCLAF1,SLC39A9,CHPF2,GABARAPL…
Cells - Transformed fibroblasts	NFYA,KRIT1,TMEM98,MARK4,NISCH,PTBP1,MATR3,RSF1,TAB2,YBX3,WNK1,MON2,DGKA,ME1,SP100,DNTTIP2,LMCD1,RDH11,CA12,FAP,WDR70,CD59,GNAS,EPB41L1,RPLP0,BIRC5,ECHDC1,HNRNPH3,MED15,TOP3B,SGSM3,BRD1,DHRS7,PSMA6,CD40,UQCC1,SRPX,RBM3,MAPK3,MAN2B1,DMPK,RHEB,BAG1,RPS6KB1,RAB5C,OCIAD1,HPS5,CAMKK2,TPD52L1,VEGFA,DPYSL3,NIT2,EEF1B2,ACTR3,TP53I3,PRRX1,LAMTOR2,OLFML3,ATP6V0B,KDSR,WDR11,SIL1,RNF170,LRIF1,ANXA11,ODF2L,CCD…
Artery - Aorta	NIPAL3,CREBBP,GCFC2,IBTK,NFIX,ZNF207,IFFO1,BTBD7,AKAP8L,CEP68,SPAST,VEZT,SNX1,TBPL1,BCLAF1,VCL,CUL3,CLEC16A,ELN,MAPK9,PIK3CB,THRAP3,GDI2,WNK1,NCKAP1,MED29,LIMCH1,IPO5,OAT,ZC3H15,GOLGA5,EML1,PSME4,TFRC,CA12,ARHGEF10L,EIF4G3,ZNF37A,MARK3,ACTB,BCAP29,KLHL20,MAP2K7,USP33,MCCC1,SRCAP,AACS,C5orf22,GSK3B,TNPO1,CYLD,ZFAND6,HSD17B14,C14orf166,AAMDC,DOCK9,XRN2,PLK1S1,HEPH,NECAP1,RAB11FIP3,EXOC1,MYL6,RFFL,T…
Cells - EBV-transformed lymphocytes	CEACAM1,ACTR2,C17orf76-AS1,TMEM132A,VPS13D,RGPD5,SYT13,NSMAF,TTC17,BOD1L1,ARHGEF5,NNAT,FAM168A,ENPP2,APPBP2,CA11,CECR5,AQR,DERL2,GOLGA5,PPP2R5B,PYGM,TNS1,NTN1,ISOC1,LAPTM4A,DRD4,CRYBG3,HEATR6,ERLEC1,ARPP21,DMRT3,OSBPL6,PLOD1,OXCT1,ZNF324,ZNF416,CPNE3,HBQ1,ESF1,PDCD7,CMTM6,SLC22A17,PSMD5,NANS,TGFBR3,GADD45B,SNAP29,SF3A1,PATZ1,MICALL1,RTCB,HMGXB4,BIK,TTLL12,CBX7,TAB1,L3MBTL2,ACO2,ZBED4,NID2,SUPT16H…
Liver	NIPAL3,SYNRG,TNFRSF12A,CYFIP2,PUM2,GOLGA5,PICALM,RBM7,UBE2A,CEACAM1,TF,HNRNPM,LYRM1,CTSH,MAN2B1,NAPA,SH3PXD2A,PSMD9,NNT,SUMO1,SCP2,TMEM59,CTH,CRYZ,PRPF3,TGFBI,NLN,ACSL3,NQO2,INSIG2,SLC25A23,MAX,PDLIM4,TPT1,STT3A,OS9,KDELR2,CALCOCO2,CDK5RAP2,CASP1,HADHB,PIGK,ACKR2,ENOPH1,PRPS1,ITGB1,PSMD4,PSMC2,IL24,COG5,VDAC2,ANKRD11,GFM1,CHCHD7,HRAS,TMEM220,C1orf228,PRC1,MTFP1,N4BP2L2,PHKB,NR2C1,CCDC53,NEIL2,TRI…
Brain - Hippocampus	LAS1L,HECW1,FHL1,BAK1,USP2,USP28,EPN1,ELOVL1,ATP2B1,DYNC1I2,RBFOX1,VDAC3,EPB41L3,PLK1S1,TLL2,SORBS1,TFIP11,ZFYVE21,TRDMT1,SMG7,PRDM2,KIAA1191,RPAP2,ERGIC3,EMC1,RTN3,BIN1,TMEM63B,DYM,SH3GLB2,NCAM1,SERP2,SORBS2,KCNMA1,NDUFS2,KALRN,CLASP2,MEAF6,CRYL1,VDAC2,CLTB,TDRD6,EWSR1,FHIT,IL1RAP,SUPT5H,AFAP1,NOL8,DLGAP4,PHF21A,XYLT2,ADCY2,ZDHHC8,DHRS7,GALNT16,SLCO4A1,FMR1,LILRB1,DYRK1B,KCNA1,COL12A1,EEF1B2,KIA…
Brain - Substantia nigra	MSR1,SLC7A2,FUT8,MAPK9,SUGP2,LRRFIP2,NAPA,ANKRD6,GIT2,CACNA1A,CD53,SYT14,MBOAT2,GRIA4,ANO10,TNFSF13,SLC25A45,CLASP2,ZNF708,MOG,MEG3,SNHG14,NFIX,PHLDB1,MFAP3,ZNF800,KARS,CCNK,DHPS,HSD3B7,P2RX6,NELFCD,SLC25A14,AAGAB,JPH1,RASA4,RPL19,PNPO,RNF167,KPNA1,PDCD10,COMMD2,TTC31,HSPE1,PARD3B,NLN,MTRR,C3,ZNF780B,THAP10,DNMT1,STARD3,SPATA6,H3F3B,FBXO44,AMPD3,TMEM243,ANKRD36,TM6SF1,RSAD1,TANK,SQRDL,RABGGTB,UBA…
Brain - Anterior cingulate cortex (BA24)	CASP10,FUT8,OPN3,CTDP1,MPC1,TNFRSF1A,NUCB2,WSCD2,MARK3,BCAP29,CYB5B,SETX,NRXN2,MTERFD2,SGCE,ARPP19,SUMF2,PDHA1,ROBO3,DGKI,CADPS,CTSB,DTYMK,MAL,C17orf76-AS1,ZNF708,CD55,ZNF667,EFCAB2,MEG3,SNHG14,RP11-597D13.9,FBXL3,NFIX,GEMIN8,CCAR1,YBX1,TRO,SCARB1,MKRN2,RPLP0,GSKIP,XIAP,SYP,ATP1A3,CAV1,VIPR2,PLEKHA1,RAD51C,CEP164,MRPL3,DGUOK,STK25,C1orf109,GTF3C3,ZBTB45,ABCC10,C19orf12,BCAN,TPT1,CPM,HUS1,DDX60,FA…
Brain - Frontal Cortex (BA9)	RNF14,MATR3,LETMD1,OPN3,TARBP1,SUGP2,CLASP1,BCAP29,DLGAP4,MEF2C,CCNB1IP1,SETX,NRXN2,SENP6,PILRB,KIAA1191,RTN3,PHF21A,NT5C3B,CACNA1A,DSN1,THRB,GRIA4,PPP2R2B,CADPS,CACNB2,RAB6A,ARL15,ZNF525,TATDN3,MEG3,CTC-228N24.3,LSM14A,TSPAN6,HCCS,IBTK,NFIX,LRRC23,ZNF800,CDK14,RFXANK,CPSF1,RDH11,EPB41L2,SMARCA2,PSMC5,GP6,TMEM230,BRAP,CCNK,WAC,SRPK1,GSKIP,AAGAB,CCNE1,PRKAR1A,C6orf62,CUL9,AMPD2,TTF2,C1orf109,B4GAL…
Brain - Cerebellar Hemisphere	TARBP1,ATXN3,CLU,DTNB,TVP23A,RAB6A,COMMD6,CD55,CSNK2B-LY6G5B-1181,NDUFAF7,NFIX,NUB1,NRXN3,FAM114A2,CCAR1,TRO,SCARB1,C17orf85,MGLL,SEMA5B,MTIF2,TXLNG,ADD1,CCNK,PPP2R3C,SRPK1,MZF1,CIRBP,P2RX6,PACSIN2,HERC1,GRWD1,HPS1,UFSP2,SLC26A8,C6orf62,CUL9,ABTB1,DOCK7,CASP8AP2,UFM1,TSFM,C12orf44,EML2,SYMPK,MCF2L,COX7C,EPS15L1,MTERF,ZNF780B,TUBGCP6,NDUFA5,NARG2,MBD4,DCTD,DNMT1,RPA1,BTBD2,DAGLA,FADS2,ANKRD6,METTL…
Brain - Caudate (basal ganglia)	RABEP1,CYTH1,SMURF2,WSB1,PHF12,IL33,SEC16A,SNHG16,SLC7A2,FUT8,OPN3,BRPF3,C11orf58,ARMC8,SCP2,MTRF1,PTPRA,PRR5L,PHF21A,LRRC49,MBOAT2,NSMF,CTBP2,C17orf76-AS1,ZFP2,FBXO16,NDUFS8,ABCC8,PAF1,MATK,RPUSD1,MAPK9,SYNE2,ABCA7,AP3D1,HEATR6,TBC1D25,PTGS2,SLC25A40,PHF17,XRCC5,PSMC5,SF3B2,COQ9,SNX5,LAMB1,MAST3,CECR2,SH3BP1,SBF1,TRIM9,DHRS7,SLCO4A1,RIOK3,SUPT20H,ARL2BP,CDIPT,GABPB1,OAZ1,PRPF31,PIK3R2,SUGP1,ABHD…
Brain - Nucleus accumbens (basal ganglia)	PALB2,PIP5K1B,RAB3GAP1,NSL1,ABI2,SECISBP2L,CACNA1A,GUF1,GPBP1L1,TTC7B,MFF,PAM,PPP1R2,PKP4,CD79B,RP1,GTF2H3,DEK,DCLK1,DAGLA,CKAP2,CCDC90B,DCUN1D5,THUMPD2,SPECC1,WWP1,PISD,LARS,CEP78,RIT2,HOMER1,VAMP7,CYB561A3,KBTBD8,ADCY1,CHP2,CCDC178,ZNF100,TEFM,ETFDH,HHAT,HSFY1,FZD2,FER1L4,PPM1A,MAML3,INF2,SLC35D3,MT1H,TRAK2,WDR86,SAMD7,PDE4B,ZNF93,LHCGR,LYPD1,ABCC9,IGF2BP2,PPP2R5C,ARNT,LIPF,FN1,HS2ST1,OSBPL6,RU…
Brain - Putamen (basal ganglia)	AKR7A2,OPN3,DNM2,CYB5B,RWDD1,ASNSD1,SUOX,SYNPR,SLC35A1,SPINT2,LINC00847,HFE,TTC19,FLT4,PARP3,CYFIP1,PFN2,STXBP2,CIC,POMGNT1,RPLP0,CENPT,CD276,ERCC2,PLD3,SIPA1L3,COA1,UBE2S,GAB1,SFPQ,MTFR1L,STIL,CSE1L,TUBGCP6,MAP1S,ZNF317,GIMAP6,DPH6,CD63,LRRC32,THBS1,RHOT2,TOB1,SCYL1,PSMB6,NBPF3,FAM73B,ZUFSP,RUSC1,FAM189B,CELF5,APBB2,MAP9,LETM2,RBFOX3,SLC25A6,XPO6,MINA,JAGN1,BCL2L1,LINC00476,GRIN1,COL18A1,CBX6,SP…
Brain - Hypothalamus	MFN2,CDK7,GAREML,PHC3,PER1,ASAH2,VPS13A,AC007551.3,RP11-644F5.10,SPG21,RAB18,SAMM50,PSMD10,NME4,SETX,PDCD10,SCP2,MTRF1,MBOAT2,GNPDA2,ST5,ANXA2,EFCAB6,SLC35F6,MEG3,SNHG14,SNX1,LETMD1,TFIP11,DKFZP761J1410,PLEKHA8,MEST,WSB1,KCNIP2,IKZF4,PLCG1,ATG4C,TUBGCP6,C1orf159,TTLL7,ABI2,RHOT2,CILP2,FDXR,JMJD8,NOL6,ANXA4,SIPA1L1,SELM,ZFP2,CFLAR,TFPI,GAS7,PLAUR,WIZ,DGKA,BCAP29,LYRM2,EIF3D,NDRG4,SCN1B,SEPT4,WWC1,…
Brain - Spinal cord (cervical c-1)	SEC14L2,GOLT1B,RAP2A,MBIP,GOLIM4,ZNF253,CDON,EMC1,WWC2,MSR1,FNIP2,PDIA5,MCAM,DYNC1I2,SNX10,EPB41L1,PXN,CDIP1,DDX24,MLTK,ECHDC1,CIRBP,LMF2,HIF1A,ARHGAP5,LIPG,MID1,STEAP1B,CAV1,GRB10,BCL7B,AKNA,FBXL20,DDX5,USP46,KLHL5,PHC1,PLSCR4,WLS,MTFR1L,CREB1,TNFAIP3,MXI1,TRIM6,B4GALT4,GRIA3,RFTN1,GRSF1,MRO,CMPK2,RBM17,CABLES1,PNPLA8,CNOT6L,CMTM3,FOXK2,BRD4,HDGF,ABL2,SLC25A37,AK3,ITGB1,ING1,SORBS2,L3MBTL4,BACH1…
Brain - Amygdala	STARD3NL,CTTN,CYB5B,SETX,RAB5C,SCP2,PLCG1,STX16,DNAJB5,ASNSD1,SFXN5,LRRN2,BRSK2,RAB6A,NQO1,ZNF708,CEP57L1,ZBTB7C,PCBP2,TATDN3,SNHG14,DLX6-AS1,LSM14A,PAX6,APBA2,TRIT1,FAM114A2,ALDH18A1,SUGP2,OSBPL3,DLG1,KIF22,PTPRC,MRPL28,TMED2,OGFOD1,BRAP,LTBP4,PRMT5,SEC23B,XIAP,NPRL3,HMOX2,OAZ1,POLR2I,TAF6,XPNPEP1,UBTF,OCIAD1,TMEM59,B4GALT2,FKBP1B,MTRR,VAMP7,POLR1B,PRKCSH,MED18,TUBG1,H3F3B,DLG4,RP11-445H22.3,FBX…
